# Supplementary material for: Prediction of Pubertal Mandibular Growth in Males with Class II Malocclusion by Utilizing Machine Learning
Source: Diagnostics (Basel). 2023 Aug 21;13(16):2713. doi: 10.3390/diagnostics13162713 (PMC10453460; doi:10.3390/diagnostics13162713)
Supplement: Supplementary file 1 [file diagnostics-13-02713-s001.zip]

Archive with 1 entries (1 files):
- diagnostics-2514202-supplementary.pdf
